# Supplementary material for: Natural selenium stress influences the changes of antibiotic resistome in seleniferous forest soils
Source: Environ Microbiome. 2022 May 15;17:26. doi: 10.1186/s40793-022-00419-z (PMC9107767; doi:10.1186/s40793-022-00419-z)
Supplement: Supplementary file 5 — Additional file 5: Material 1. The genome annotation of various putative proteins involved in Se resistance and antibiotic resistance of Lelliottia amnigena YTB01. [file 40793_2022_419_MOESM5_ESM.xlsx]

## Sheet: Sheet1
Antibiotic resistance or selenium resistance genes	Location	Putative function
Antibiotic resistance	Chromosome1_32709_31525	Multidrug resistance protein EmrD
Antibiotic resistance	Chromosome1_415762_416079	Small multidrug resistance (SMR) efflux transporter
Antibiotic resistance	Chromosome1_587253_587675	Fosfomycin resistance protein FosA
Antibiotic resistance	Chromosome1_993493_992294	Multidrug resistance transporter, Bcr/CflA family
Antibiotic resistance	Chromosome1_1795834_1794608	Multidrug resistance protein MdtG
Antibiotic resistance	Chromosome1_1804945_1803737	Multidrug resistance protein MdtH
Antibiotic resistance	Chromosome1_2241794_2241576	Multiple antibiotic resistance protein MarB
Antibiotic resistance	Chromosome1_2242209_2241826	Multiple antibiotic resistance protein MarA
Antibiotic resistance	Chromosome1_2242662_2242228	Multiple antibiotic resistance protein MarR
Antibiotic resistance	Chromosome1_3069282_3067864	Putative multidrug resistance outer membrane protein MdtQ
Antibiotic resistance	Chromosome1_3114654_3113458	Bicyclomycin resistance protein Bcr
Antibiotic resistance	Chromosome1_3229279_3228455	Penicillin-insensitive murein endopeptidase
Antibiotic resistance	Chromosome1_3578956_3579486	Multidrug resistance regulator EmrR (MprA)
Antibiotic resistance	Chromosome1_3579614_3580789	Multidrug efflux system EmrAB-OMF, membrane fusion component EmrA
Antibiotic resistance	Chromosome1_3920083_3917825	Topoisomerase IV subunit A (EC 5.99.1.-), Resistance_to_fluoroquinolones
Antibiotic resistance	Chromosome1_3938492_3936600	Topoisomerase IV subunit B (EC 5.99.1.-), Resistance_to_fluoroquinolones
Antibiotic resistance	Chromosome1_4794430_4793255	Multidrug resistance protein MdtL
Antibiotic resistance	Chromosome1_3391792_3389468	Penicillin-insensitive transglycosylase (EC 2.4.2.-) & transpeptidase PBP-1C
Antibiotic resistance	Chromosome1_4092265_4094394	Penicillin-binding protein activator LpoA
Antibiotic resistance	Chromosome1_3602_6016	DNA gyrase subunit B (EC 5.99.1.3), Resistance_to_fluoroquinolones
Antibiotic resistance	Chromosome1_3341086_3344199	Aminoglycosides efflux system AcrAD-TolC, inner-membrane proton/drug antiporter AcrD (RND type)
Antibiotic resistance	Chromosome1_1608919_1610034	Macrolide-specific efflux protein MacA
Antibiotic resistance	Chromosome1_1610034_1611971	Macrolide export ATP-binding/permease protein MacB
Antibiotic resistance	Chromosome1_2962107_2960941	UDP-glucose 6-dehydrogenase (EC 1.1.1.22), Polymyxin_resistance
Antibiotic resistance	Chromosome1_4409129_4407474	Polymyxin resistance protein PmrK
Antibiotic resistance	Chromosome1_1187417_1184271	Multidrug efflux system AcrAB-TolC, inner-membrane proton/drug antiporter AcrB (RND type)
Antibiotic resistance	Chromosome1_1188633_1187440	Multidrug efflux system AcrAB-TolC, membrane fusion component AcrA
Antibiotic resistance	Chromosome1_1188776_1189429	Transcriptional regulator of acrAB operon, AcrR
Antibiotic resistance	Chromosome1_2328133_2329011	Permease of the drug/metabolite transporter (DMT) superfamily
Selenium resistance	Chromosome1_1357518_1358774	Heavy metal RND efflux outer membrane protein, CzcC family
Selenium resistance	Chromosome1_1358771_1359976	Cobalt/zinc/cadmium efflux RND transporter, membrane fusion protein, CzcB family
Selenium resistance	Chromosome1_1359973_1363077	Cobalt-zinc-cadmium resistance protein CzcA; Cation efflux system protein CusA
Selenium resistance	Chromosome1_83166_81085	ATP-dependent DNA helicase RecG (EC 3.6.4.12)
Selenium resistance	Chromosome1_1850526_1850783	Multiple stress resistance protein BhsA
Selenium resistance	Chromosome1_2218180_2218776	Tellurite methyltransferase (EC 2.1.1.265)
Selenium resistance	Chromosome1_2326336_2327625	Arsenic efflux pump protein
Selenium resistance	Chromosome1_2327637_2328062	Arsenate reductase
Selenium resistance	Chromosome1_2729451_2728441	Holliday junction ATP-dependent DNA helicase RuvB (EC 3.6.4.12)
Selenium resistance	Chromosome1_2730071_2729460	Holliday junction ATP-dependent DNA helicase RuvA (EC 3.6.4.12)
Selenium resistance	Chromosome1_4290923_4292107	Selenite- and tellurite-inducible protein TsgA
