# Supplementary material for: Natural selenium stress influences the changes of antibiotic resistome in seleniferous forest soils
Source: Environ Microbiome. 2022 May 15;17:26. doi: 10.1186/s40793-022-00419-z (PMC9107767; doi:10.1186/s40793-022-00419-z)
Supplement: Supplementary file 6 — Additional file 6: Material 2. The genome annotation of various putative proteins involved in Se resistance and antibiotic resistance of Pseudomonas putida. [file 40793_2022_419_MOESM6_ESM.xlsx]

## Sheet: Sheet1
Antibiotic resistance or selenium resistance genes	Location	Putative function
Antibiotic resistance	Chromosome1_292676_293995	Aminoglycoside O-phosphotransferase APH
Antibiotic resistance	Chromosome1_481903_482706	Kasugamycin resistance protein Kaga
Antibiotic resistance	Chromosome1_791637_792851	fosmidomycin resistance protein RosAB
Antibiotic resistance	Chromosome1_1299583_1300572	vancomycin resistance protein VanB
Antibiotic resistance	Chromosome1_1347715_1348032	Small Multidrug Resistance (SMR) protein family ykkCD
Antibiotic resistance	Chromosome1_1718869_1719966	Multidrug resistance efflux pump MexH
Antibiotic resistance	Chromosome1_1719963_1723046	Multidrug resistance efflux pump MexI
Antibiotic resistance	Chromosome1_2396524_2398419	Penicillin resistance protein PBH
Antibiotic resistance	Chromosome1_2810148_2813276	Multidrug resistance efflux pump MexD
Antibiotic resistance	Chromosome1_2813288_2814421	Multidrug resistance efflux pump AcrA
Antibiotic resistance	Chromosome1_2849268_2850683	Multidrug resistance efflux pump MexF
Antibiotic resistance	Chromosome1_2849268_2850683	Multidrug resistance efflux pump MexF
Antibiotic resistance	Chromosome1_2850680_2853859	Multidrug resistance efflux pump MexF
Antibiotic resistance	Chromosome1_2853872_2855113	Multidrug resistance efflux pump MexF
Antibiotic resistance	Chromosome1_3275372_3276514	Class C beta-lactamase Bla_ c
Antibiotic resistance	Chromosome1_3288017_3288850	Bacitracin resistance protein BlaA
Antibiotic resistance	Chromosome1_3898099_3899310	Fosmidomycin resistance protein RosAB
Antibiotic resistance	Chromosome1_4351032_4352999	Multidrug resistance efflux pump MacAB
Antibiotic resistance	Chromosome1_5146573_5147727	Multidrug resistance efflux pump MexAB
Antibiotic resistance	Chromosome1_5147731_5150883	Multidrug resistance efflux pump MexAB
Antibiotic resistance	Chromosome1_5150880_5152334	Multidrug resistance efflux pump MexAB
Antibiotic resistance	Chromosome1_5206354_5209398	Multidrug resistance efflux pump MexAB
Antibiotic resistance	Chromosome1_5221391_5222635	Multidrug resistance efflux pump MdfA
Antibiotic resistance	Chromosome1_5631371_5633260	Penicillin resistance protein PBH
Antibiotic resistance	Chromosome1_5761443_5761775	Multidrug resistance efflux pump EmrE
Antibiotic resistance	Chromosome1_5997934_5998449	Trimethoprim resistance protein DfrA
Selenium resistance	Chromosome1_3843692_3846838	cobalt-zinc-cadmium resistance protein CzcA
Selenium resistance	Chromosome1_3846855_3848069	membrane fusion protein, cobalt-zinc-cadmium efflux system
Selenium resistance	Chromosome1_3848062_3849321	outer membrane protein, cobalt-zinc-cadmium efflux system
Selenium resistance	Chromosome1_6197025_6199103	ATP-dependent DNA helicase RecG
Selenium resistance	Chromosome1_3801879_3802928	tellurite resistance protein TerC
Selenium resistance	Chromosome1_1237912_1238259	arsenate reductase
Selenium resistance	Chromosome1_4891850_4892896	holliday junction DNA helicase RuvB
Selenium resistance	Chromosome1_4892893_4893510	holliday junction DNA helicase RuvA
Selenium resistance	Chromosome1_4893620_4894144	crossover junction endodeoxyribonuclease RuvC
